# Supplementary material for: Removal of MuRF1 Increases Muscle Mass in Nemaline Myopathy Models, but Does Not Provide Functional Benefits
Source: Int J Mol Sci. 2022 Jul 23;23(15):8113. doi: 10.3390/ijms23158113 (PMC9331820; doi:10.3390/ijms23158113)
Supplement: Supplementary file 1 [file ijms-23-08113-s001.zip]

Archive with 1 entries (1 files):
- Supplemental Material 2022-06-27.pptx
